# Supplementary material for: Association between antihypertensive drugs and oral cancer: a drug target Mendelian randomization study
Source: Front Pharmacol. 2023 Nov 27;14:1294297. doi: 10.3389/fphar.2023.1294297 (PMC10711203; doi:10.3389/fphar.2023.1294297)
Supplement: Supplementary file 1 [file DataSheet1.xlsx]

## Sheet: Legend
Contents:
Supplementary Table 1. Information of eQTL and GWAS summary data.
Supplementary Table 2. SMR association between expression of gene KCNH2, AOC1 or ASIC1 and oral cancer outcomes.
Supplementary Table 3. Information of genetic instrumental variants associated with diastolic blood pressure located within 100 kb windows from gene KCNH2, AOC1 or ASIC1.
Supplementary Table 4. SMR association between expression of gene KCNH2, AOC1 or ASIC1 and diastolic blood pressure.
Supplementary Table 5. IVW-MR association between diastolic blood pressure mediated by gene KCNH2, AOC1 or ASIC1 and coronary heart disease.
Supplementary Table 6. IVW-MR association between diastolic blood pressure mediated by gene KCNH2, AOC1 or ASIC1 and oral cancer outcomes.

## Sheet: Table S1
Table S1. Information of eQTL and GWAS summary data.
Characteristic	Resource	Sample size	Population ancestry	Reference	Data download
eQTL data
eQTL for KCNH2, AOC1, ASIC1	eQTLGen Consortium	Whole blood: 31,684	Predominantly European	Võsa U, Claringbould A,Westra HJ, et al(2018): Unraveling the polygenic architecture of complex traits using blood eQTL meta-analysis. https://www.biorxiv.org/content/10.1101/447367v1	https://www.eqtlgen.org/cis-eqtls.html
GWAS summary data
Oral cancer (Oral cavity cancer)	GWAS Catalog	Number of cases:1,223 Number of controls: 2,928	European (Croatia, Czech Republic, France, Germany, Greece, Italy, Netherlands, Norway, Poland, Republic of lreland, Romania, Russian Federation, Slovakia, Spain, Sweden, UK)	Lesseur C, Diergaarde B, Olshan AF, et al(2016): Genome-wide association analyses identify new susceptibility loci for oral cavity and pharyngeal cancer. https://pubmed.ncbi.nlm.nih.gov/27749845/	http://ftp.ebi.ac.uk/pub/databases/gwas/summary_statistics/GCST012001-GCST013000/GCST012237/
Oral cancer (Oral cavity cancer)	GWAS Catalog	Number of cases:1,135 Number of controls: 2,329	European (Canada, UK)	Lesseur C, Diergaarde B, Olshan AF, et al(2016): Genome-wide association analyses identify new susceptibility loci for oral cavity and pharyngeal cancer. https://pubmed.ncbi.nlm.nih.gov/27749845/	http://ftp.ebi.ac.uk/pub/databases/gwas/summary_statistics/GCST012001-GCST013000/GCST012238/
Oral cancer (Malignant neoplasm of base of tongue)	GWAS Catalog	Number of cases:116 Number of controls: 456,232	European (UK)	Jiang L, Zheng Z, Fang H, et al(2021): A generalized linear mixed model association tool for biobank-scale data. https://pubmed.ncbi.nlm.nih.gov/34737426/	http://ftp.ebi.ac.uk/pub/databases/gwas/summary_statistics/GCST90043001-GCST90044000/GCST90043842/
Diastolic blood pressure	International Consortium of Blood Pressure	Number of cases and controls: 757,601	European	Evangelou E, Warren HR, Mosen-Ansorena D, et al(2018): Genetic analysis of over 1 million people identifies 535 new loci associated with blood pressure traits. https://pubmed.ncbi.nlm.nih.gov/30224653/	https://www.ukbiobank.ac.uk/
Coronary heart disease	CARDIoGRAMplusC4D Consortium	Number of cases:60,801 Number of controls: 123,504	Predominantly European	Nikpay M, Goel A, Won HH, et al(2015): A comprehensive 1,000 Genomes-based genome-wide association meta-analysis of coronary artery disease. https://pubmed.ncbi.nlm.nih.gov/26343387/	http://www.cardiogramplusc4d.org/

## Sheet: Table S2
Table S2. SMR association between expression of gene KCNH2, AOC1 or ASIC1 and oral cancer outcomes.
Gene	Gene chromosome	Gene base pair	Probe	top eQTL SNP	SNP Chromosome	SNP base pair	Effect allele	Other allele	Effect allele frequency	eQTL association						GWAS association					SMR association				HEIDI Test
										Tissue	beta	se	p-value	F-statistic		Outcome	beta	se	p-value		beta	se	p-value		p-value	Number of SNPs
KCNH2	7	150658726	ENSG00000055118	rs4725984	7	150668514	T	C	0.395706	Blood	0.147718	0.00837872	1.44459e-69	310.822		oral cancer	0.118	0.053	0.0262821		0.798817	0.36164	0.0271836		0.113538	20
AOC1	7	150540153	ENSG00000002726	rs7806458	7	150476888	G	A	0.377301	Blood	0.66937	0.00800538	0	6991.47		oral cancer	-0.298468	0.136655	0.0289549		-0.445894	0.204224	0.0290098		0.0642561	20
ASIC1	12	50464362	ENSG00000110881	rs590460	12	50449976	T	C	0.348671	Blood	-0.134852	0.00976102	2.05814e-43	190.864		oral cancer	-0.136	0.056	0.0147778		1.00851	0.421636	0.0167616		0.932555	20

## Sheet: Table S3
Table S3. Information of genetic instrumental variants associated with diastolic blood pressure located within 100 kb windows from gene KCNH2, AOC1 or ASIC1.
SNP	Chromosome	Base pair	Effect allele	Other allele	Effect allele frequency	beta	se	p value	F-statistic
KCNH2
rs73165594	7	150586913	G	A	0.0179	0.6186	0.0738	5.04197e-17	70.2598
rs41313071	7	150642752	A	C	0.0462	-0.3053	0.0429	1.14604e-12	50.6453
rs891511	7	150704843	A	G	0.3322	-0.2634	0.0191	2.11009e-43	190.18
rs76884999	7	150732649	T	C	0.0256	0.3827	0.0566	1.35394e-11	45.7177
rs34723411	7	150608794	A	G	0.0307	-0.2888	0.053	4.98506e-08	29.6922
rs1800780	7	150698879	G	A	0.5413	-0.1343	0.0178	4.6957e-14	56.9262
rs12374823	7	150563978	A	C	0.6424	-0.163	0.0181	1.99618e-19	81.0995
rs79043825	7	150618901	A	C	0.0395	0.2934	0.0462	2.13398e-10	40.3307
rs2888691	7	150629639	A	G	0.1526	-0.1935	0.0244	2.32809e-15	62.8901
rs138595199	7	150689016	A	G	0.0151	0.5699	0.0807	1.61808e-12	49.8712
rs3918226	7	150690176	T	C	0.0813	0.6117	0.0329	5.3064e-77	345.689
rs11762978	7	150610100	G	A	0.3385	-0.1438	0.0184	5.40754e-15	61.0776
rs79684285	7	150719035	T	C	0.0316	-0.3092	0.0517	2.20999e-09	35.7683
rs3763486	7	150723265	C	T	0.1828	-0.155	0.023	1.53215e-11	45.4159
rs12540183	7	150664141	T	C	0.3852	0.1723	0.0179	6.72048e-22	92.6541
rs4725983	7	150668514	C	T	0.6425	-0.1227	0.0183	1.80593e-11	44.9559
rs10234348	7	150588863	C	T	0.2488	-0.1632	0.0201	4.46478e-16	65.9247
rs753482	7	150706383	A	C	0.7891	-0.1929	0.0218	1.06709e-18	78.2981
AOC1
rs1044608	7	150502016	G	C	0.0767	0.2018	0.0339	2.76299e-09	35.4359
rs73165594	7	150586913	G	A	0.0179	0.6186	0.0738	5.04197e-17	70.2598
rs41313071	7	150642752	A	C	0.0462	-0.3053	0.0429	1.14604e-12	50.6453
rs34723411	7	150608794	A	G	0.0307	-0.2888	0.053	4.98506e-08	29.6922
rs741066	7	150500520	T	C	0.3034	0.1592	0.0189	3.91922e-17	70.9517
rs12374823	7	150563978	A	C	0.6424	-0.163	0.0181	1.99618e-19	81.0995
rs79043825	7	150618901	A	C	0.0395	0.2934	0.0462	2.13398e-10	40.3307
rs2888691	7	150629639	A	G	0.1526	-0.1935	0.0244	2.32809e-15	62.8901
rs11762978	7	150610100	G	A	0.3385	-0.1438	0.0184	5.40754e-15	61.0776
rs66743416	7	150449985	T	C	0.1637	0.1581	0.0238	2.83009e-11	44.1276
rs10234348	7	150588863	C	T	0.2488	-0.1632	0.0201	4.46478e-16	65.9247
ASIC1
rs139077276	12	50421525	T	C	0.0567	-0.2914	0.0419	3.70766e-12	48.3672
rs61926149	12	50537270	G	T	0.0127	-0.5178	0.0911	1.30299e-08	32.3063
rs296763	12	50363014	C	G	0.2466	0.1157	0.0212	4.90603e-08	29.7848
rs10783332	12	50439874	C	T	0.2791	-0.192	0.0207	1.72187e-20	86.0323
rs7967705	12	50511408	C	T	0.6196	-0.2694	0.0178	1.53993e-51	229.063
rs73106145	12	50561359	C	G	0.2485	-0.2026	0.0201	7.54223e-24	101.598

## Sheet: Table S4
Table S4. SMR association between expression of gene KCNH2, AOC1 or ASIC1 and diastolic blood pressure.
Exposure	OR	Lower 95%CI	Upper 95%CI	p value	Tissue
KCNH2	2.29477	1.76978	2.97551	3.68059e-10	Blood
AOC1	1.04241	0.988879	1.09883	0.122545	Blood
ASIC1	1.74526	1.32423	2.30016	7.69251e-05	Blood

## Sheet: Table S5
Table S5. IVW-MR association between diastolic blood pressure mediated by gene KCNH2, AOC1 or ASIC1 and coronary heart disease.
Exposure	OR	Lower 95%CI	Upper 95%CI	p value
KCNH2	1.13915	1.09261	1.18768	9.30415e-10
AOC1	1.10144	1.04474	1.16122	0.000339735
ASIC1	1.00747	0.959144	1.05823	0.766663

## Sheet: Table S6
Table S6. IVW-MR association between diastolic blood pressure mediated by gene KCNH2, AOC1 or ASIC1 and oral cancer outcomes.
Exposure	Outcome	Method	Number of SNPs	beta	se	p value	p value for Cochran Q test	p value for MR-Egger intercept	p value for MR-PRESSO Global test
KCNH2	oral cancer	Inverse variance weighted	18	0.180092	0.077548	0.020215	0.450126	0.595124	0.47
AOC1	oral cancer	Inverse variance weighted	11	0.498883	0.305588	0.102567	0.915743	0.827036	0.926
ASIC1	oral cancer	Inverse variance weighted	6	-0.0996432	0.221224	0.652409	0.0316608	0.929257	0.109
